# Supplementary material for: Corneal Cross-Linking for Paediatric Keratoconus: A Systematic Review and Meta-Analysis
Source: J Clin Med. 2021 Jun 15;10(12):2626. doi: 10.3390/jcm10122626 (PMC8232120; doi:10.3390/jcm10122626)
Supplement: Supplementary file 1 [file jcm-10-02626-s001.zip]

Archive with 1 entries (1 files):
- jcm-1204514-supplementary.pdf
